# Supplementary material for: Efficacy, Immunogenicity, and Safety of Enterovirus 71 Vaccines in Children: A Systematic Review and Meta-Analysis
Source: Vaccines (Basel). 2026 Mar 4;14(3):235. doi: 10.3390/vaccines14030235 (PMC13030738; doi:10.3390/vaccines14030235)
Supplement: Supplementary file 1 [file vaccines-14-00235-s001.zip]

Archive with 2 entries (2 files):
- vaccines-4174519-checklist.pdf
- vaccines-4174519-supplementary materials.pdf
